# Supplementary material for: Efficacy of Neurostimulations for Upper Extremity Function Recovery after Stroke: A Systematic Review and Network Meta-Analysis
Source: J Clin Med. 2022 Oct 19;11(20):6162. doi: 10.3390/jcm11206162 (PMC9605313; doi:10.3390/jcm11206162)
Supplement: Supplementary file 1 [file jcm-11-06162-s001.zip]

Archive with 1 entries (1 files):
- jcm-1942754-supplementary.pdf
